# Supplementary material for: Synthesis and Structure–Activity Relationship of 2,6-Disubstituted Thiosemicarbazone Derivatives of Pyridine as Potential Antituberculosis Agents
Source: Materials (Basel). 2023 Jan 3;16(1):448. doi: 10.3390/ma16010448 (PMC9822072; doi:10.3390/ma16010448)
Supplement: Supplementary file 1 [file materials-16-00448-s001.zip]

Archive with 1 entries (1 files):
- materials-2116636-supplementary.pdf
